# Supplementary material for: Dynamic Phosphorylation of miRNA Biogenesis Factor HYL1 by MPK3 Involving Nuclear–Cytoplasmic Shuttling and Protein Stability in Arabidopsis
Source: Int J Mol Sci. 2022 Mar 30;23(7):3787. doi: 10.3390/ijms23073787 (PMC8998556; doi:10.3390/ijms23073787)
Supplement: Supplementary file 1 [file ijms-23-03787-s001.zip]

Archive with 1 entries (1 files):
- ijms-1606189-supplementary.pdf
